# Supplementary material for: Advances on Measuring Deep-Seated Ground Deformations Using Robotized Inclinometer System
Source: Sensors (Basel). 2020 Jul 5;20(13):3769. doi: 10.3390/s20133769 (PMC7374726; doi:10.3390/s20133769)
Supplement: Supplementary file 1 [file sensors-20-03769-s001.zip]

Archive with 4 entries (4 files):
- 180_Rotation_W.mp4
- Descending_phase_W.mp4
- Measuring_phase_W.mp4
- Rotational_Encoder_W.mp4
